# Supplementary material for: A Targeted Mass Spectrometric Assay for Reliable Sensitive Hepcidin Quantification
Source: Sci Rep. 2019 May 13;9:7264. doi: 10.1038/s41598-019-43756-9 (PMC6513854; doi:10.1038/s41598-019-43756-9)
Supplement: Supplementary file 2 — Dataset 1 [file 41598_2019_43756_MOESM2_ESM.xlsx]

## Sheet: Info
Supplementary Table	Datasheet name	Description of Content
Supplementary Table 1	Calibration Curve	This sheet contains calibraion curve data, L/H ratio, CV, S/N ratio, LOD and LOQ
Supplementary Table 2	Quantification in human plasma	This Sheet contains endogenous hepcidin-25 quantification in 70 clinical human plasma samples (42 normal and 28 ovarian cancer patients)
Supplementary Table 3	Quantification in spent media	This Sheet contains endogenous hepcidin-25 quantification in spent media
Supplementary Table 4	Fragmentation ions Table	This sheet contains the fragment table (b &y ions) for intact and alkylated heavy Hepcidin-25

## Sheet: Calibration Curve
	Alkylated light hepcidin-25 (expected)						Alkylated light hepcidin-25 calibration curve							Alkylated light hepcidin-25 (calculated)
ng/mL	ng/mL	L/H	S/N	L/H (mean)	Adj. L/H (mean)	SEM	ng/mL	Adj. L/H (mean)	SEM			0-100 ng/ml Slope		ng/mL	ng/mL (mean)	Adj. ng/mL (mean)	SEM	Intra-assay CV (%) n=3	Intra-assay accuracy (%) n=3
blank3_1	0	0.0215	7				0	0	0.00079652			y = 0.0138x + 0.0089		0.913043
blank3_2	0	0.0189	6.5				0.5	0.00513333	0.00072188					0.724638
blank3_3	0	0.0194	7	0.0199333	0	0.00079652	1	0.0157	0.00258994					0.76087	0.799517	0	0.0577189
Cal_0.5 ng/ml_1	0.5	0.0265	8				2.5	0.0438	0.000841295					1.27536
Cal_0.5 ng/ml_1	0.5	0.0245	8				5	0.0669	0.00190117					1.13043
Cal_0.5 ng/ml_1	0.5	0.0242	8	0.0250667	0.00513333	0.00072188	10	0.152067	0.00225019					1.1087	1.1715	0.371981	0.0523102	7.73402	25.6039
Cal_1 ng/ml_1	1	0.0305	10				25	0.3583	0.00465916					1.56522
Cal_1 ng/ml_2	1	0.0376	10.4				50	0.7565	0.0170783					2.07971
Cal_1 ng/ml_3	1	0.0388	10.3	0.0356333	0.0157	0.00258994	100	1.35943	0.00575162					2.16667	1.9372	1.13768	0.187677	16.7802	-13.7681
Cal_2.5 ng/ml_1	2.5	0.0654	12.5				250	3.37017	0.0460557					4.0942
Cal_2.5 ng/ml_2	2.5	0.0627	12.5											3.89855
Cal_2.5 ng/ml_3	2.5	0.0631	12	0.0637333	0.0438	0.000841295								3.92754	3.97343	3.17391	0.0609634	2.65745	-26.9565
Cal_5 ng/ml_1	5	0.0845	17											5.47826
Cal_5 ng/ml_2	5	0.0906	18											5.92029
Cal_5 ng/ml_3	5	0.0854	17	0.0868333	0.0669	0.00190117								5.54348	5.64734	4.84783	0.137766	4.22531	3.04348
Cal_10 ng/ml_1	10	0.1727	24											11.8696
Cal_10 ng/ml_2	10	0.1755	25											12.0725
Cal_10 ng/ml_3	10	0.1678	24	0.172	0.152067	0.00225019								11.5145	11.8188	11.0193	0.163057	2.3896	-10.1932
Cal_25 ng/ml_1	25	0.3844	63											27.2101
Cal_25 ng/ml_2	25	0.3691	64											26.1014
Cal_25 ng/ml_3	25	0.3812	64	0.378233	0.3583	0.00465916								26.9783	26.7633	25.9638	0.33762	2.18499	-3.85507
Cal_50 ng/ml_1	50	0.8088	140											57.9638
Cal_50 ng/ml_2	50	0.7508	142											53.7609
Cal_50 ng/ml_3	50	0.7697	140	0.776433	0.7565	0.0170783								55.1304	55.6184	54.8188	1.23756	3.85396	-9.63768
Cal_100 ng/ml_1	100	1.3896	240											100.051
Cal_100 ng/ml_2	100	1.3697	242											98.6087
Cal_100 ng/ml_3	100	1.3788	243	1.37937	1.35943	0.00575162								99.2681	99.3092	98.5097	0.416784	0.726913	1.49034
Cal_250 ng/ml_1	250	3.3268	460											240.428
Cal_250 ng/ml_2	250	3.4797	460											251.507
Cal_250 ng/ml_3	250	3.3638	420	3.3901	3.37017	0.0460557								243.109	245.014	244.215	3.33737	2.35924	2.31401
																		Median
																		2.65745

## Sheet: Quantification in plasma
	Endogenous hepcidin-25 quantification in 70 clinical human plasma samples (42 non-cancerous and 28 ovarian cancer patients)
Sple ID	Tissue Site	L/H	ng/mL	p-value
N_1_10_2621	Benign dermoid ovarian cyst	0.0955	6.27536	5.69195e-05
N_2_10_3191	Benign paratubal cyst	0.0908	5.93478
N_3_10_4668	Leiomyoma utreus	0.044	2.54348
N_4_10_4836	Mucinous cystadenoma of ovary	0.1881	12.9855		y = 0.0138x + 0.0089
N_5_11_5140	Squamous papilloma labia benign	0.1502	10.2391
N_6_11_5423	Inative enometrium early myoma develoment	0.0434	2.5
N_7_11_5613	Endometrial polyp	0.0119	0.217391
N_8_11_5755	Benign unilocal cyst ovary	0.0028	0
N_9_11_5894	Leiomyoma uterus	0.0582	3.57246
N_10_11_6374	Endometrial polyp	0.0591	3.63768
N_11_11_6468	Atypical intraductal hyperplasia breast	0.0747	4.76812
N_12_11_6541	Endometrial polyp	0.0889	5.7971
N_13_1_6813	Atypical complex hyperplasia breast	0.1544	10.5435
N_14_11_7147	Papillary hidreadenoma breast benign	0.0582	3.57246
N_15_11_7205	Leiomyoma utreus	0.033	1.74638
N_16_11_7459	Adenofibroma ovary	0.0945	6.2029
N_17_10_3304	Gioter thyroid benign	0.084	5.44203
N_18_10_4686	Ductal hyperplasia without atypia breast	0.0763	4.88406
N_19_10_4961	Benign prostate hyperplasia prostate	0.3122	21.9783
N_20_11_5467	Endometrial polyp	0.1281	8.63768
N_21_11_5654	Serous cystadenoma ovary benign	0.068	4.28261
N_22_11_5828	Mucinous cystadenoma of ovary	0.3769	26.6667
N_23_11_6059	Fibrothecoma with cystic degeneration of ovary benign	0.1321	8.92754
N_24_11_6131	Mature systic teratoma demoid	0.075	4.78986
N_25_11_6506	Endometriosis	0.0031	0
N_26_11_6629	Atypical complex hyperplasia breast	0.0755	4.82609
N_27_11_6972	Endometrial complex hyperplasia	0.0201	0.811594
N_28_11_7165	Benign epithelial inclusion cyst ovary	0.0557	3.3913
N_29_11_7342	Myometrial cyst benign uterus	0.009	0.00724638
N_30_10_3172	Leiomyoma uterus	0.1392	9.44203
N_31_10_4594	Liver adhesions no evidence of maligancy	0.0338	1.80435
N_32_11_5112	Endometrial polyp	0.0529	3.18841
N_33_11_5411	Leiomyoma uterus	0.1577	10.7826
N_34_11_5582	Endoometrial hyperplasia without atypia	0.0761	4.86957
N_35_11_5731	Serous cystadenoma ovary benign	0.0401	2.26087
N_36_11_5879	Vaginal apex mass benign	0.0521	3.13043
N_37_11_6103	Leiomyoma uterus	0.0453	2.63768
N_38_11_6166	Hemorrhagic cyst ovary benign	0.0378	2.0942
N_39_11_6432	Benign epithelial inclusion cyst ovary	0.0624	3.87681	median	Mean	MIN	MAX
N_40_11_7035	Papillary serous cystadenoma breast benign	0.053	3.19565
N_41_11_7178	Leiomyoma uterus	0.0799	5.14493	4.52536	5.93892	0	26.6667
N_42_11_7443	Corpora albicantia ovary benign	0.3101	21.8261
C_1_10_3052	CLEAR CELL CARCINOMA	0.4619	32.8261
C_2_10_3240	Metastatic carcinoma, MMMT of ovarian origin	0.0387	2.15942	15.1848	20.5616	0.123188	95.5725
C_3_10_3268	leiomyosarcoma	0.1373	9.30435
C_4_10-4117	Serous arcinoma, poorly differentiated. High grade. pT3c pNx pMx	1.3278	95.5725
C_5_11_5934	Brenner Tumor	0.2235	15.5507
C_6_11_6239	Adenosquamous carcmoma	0.2457	17.1594
C_7_11_6947	Infiltrating poorly differentiated adenocarcinoma. The neoplastic cells infiltrate the wall of the appendix and extend to the mucosal surface. There is extensive lymphovascular invasion. The cells are strongly CK7 and CA125 positive, estrogen receptor positive (6/8)	0.666	47.6159
C_8_11_7258	serous papillary	0.3491	24.6522
C_9_11_7374	High grade carcinoma	0.6606	47.2246
C_10_11_7388	Carcinosarcoma mets ovary	0.4472	31.7609
C_11_12_8724	Ovary/endo/myometrium mets from OV infiltr. P Diff adenocarcinoma	0.4638	32.9638
C_12_12_8755	High grade adenocarcinoma	0.1644	11.2681
C_13_12_9003	serous adenocarcinoma	0.0145	0.405797
C_14_12_9149	Ovary tumor blood	0.2342	16.3261
C_15_12_9329	Mucinous adenocarcinoma	0.0347	1.86957
C_16_12_9671	Ovary tumor blood	0.5382	38.3551
C_17_12_9889	Ovary tumor blood	0.5386	38.3841
C_18_12_10296	Ovary tumor blood	0.2134	14.8188
C_19_13_11367	Ovary tumor blood, serous	0.0706	4.47101
C_20_13_12021	Ovary tumor blood	0.3143	22.1304
C_21_14_14765	serous papillary	0.1396	9.47101
C_22_14_14862	borderline	0.0265	1.27536
C_23_15_15815	Ovary tumor	0.1443	9.81159
C_24_15_15972	Metastatic carcinoma, breast in origin; ER+, PR+, Cerb2-	0.1114	7.42754
C_25_15_16570	Ovary tumor	0.503	35.8043
C_26_15_16650	Omentum tumor ovary ongm	0.0994	6.55797
C_27_15_1699	Ovary Tumor	0.0149	0.434783
C_28_17_1976	Adenocarcinoma, endometroid	0.0106	0.123188

## Sheet: Quantification in spent media
Endogenous hepcidin-25 quantification
Sample ID	HepG2 (L/H)	HepG2+BMP (L/H)	p-value
Replicate 1	0.03	2	4.84634e-05
Replicate 2	0.04	1.7
Replicate 3	0.02	2
Average	0.03	1.9
SEV	0.0057735	0.1

## Sheet: Fragmentation ions Table
Hepcidin heavy standard	Precursor (m/z, charge state)	Product ions (m/z, charge state)
Intact form	560.6, +5	[b3] - 354.2, +1
		[b4] - 501.2, +1
		[y23] - 646.2, +4
		[y19] - 696.8, +3
		[y21] - 766.7, +3
		[y18-H2O] - 985.0, +2
		[y19] - 1045.5, +2
Alkylated form	652.9, +5	[y16] - 1065.4, +2
		[y15] - 985.4, +2
		[y9] - 570.2, +2
		[y19] - 850.7, +3
		[y18] - 797.3, +3
		[y17] - 759.6, +3
		[b4] - 501.2, +1
		[b6] - 711.3, +1
		[b7] - 436.2, +2
		[a6] - 342.2, +2
